# Supplementary material for: Impact of Antioxidant-Rich Whole Foods or Supplements on Skin Health: A Systematic Review and Meta-Analysis of Preclinical and Clinical Studies
Source: Antioxidants (Basel). 2026 Feb 27;15(3):301. doi: 10.3390/antiox15030301 (PMC13024200; doi:10.3390/antiox15030301)
Supplement: Supplementary file 1 [file antioxidants-15-00301-s001.zip]

Archive with 1 entries (1 files):
- antioxidants-4138642-supplementary.pdf
